# Supplementary material for: Association between Maternal Origin, Pre-Pregnancy Body Mass Index and Caesarean Section: A Nation-Wide Registry Study
Source: Int J Environ Res Public Health. 2021 Jun 1;18(11):5938. doi: 10.3390/ijerph18115938 (PMC8197892; doi:10.3390/ijerph18115938)
Supplement: Supplementary file 1 [file ijerph-18-05938-s001.zip]

Archive with 1 entries (1 files):
- Table S1_.pdf
